# Supplementary material for: Predicting pKa Values of Para-Substituted Aniline Radical Cations vs. Stable Anilinium Ions in Aqueous Media
Source: Molecules. 2024 Sep 24;29(19):4522. doi: 10.3390/molecules29194522 (PMC11477995; doi:10.3390/molecules29194522)
Supplement: Supplementary file 1 [file molecules-29-04522-s001.zip]

Archive with 1 entries (1 files):
- molecules-3120349-supplementary.pdf
